# Supplementary material for: A Machine Learning Approach for Identifying Amino Acid Signatures in the HIV Env Gene Predictive of Dementia
Source: PLoS One. 2012 Nov 14;7(11):e49538. doi: 10.1371/journal.pone.0049538 (PMC3498126; doi:10.1371/journal.pone.0049538)
Supplement: Table S1 — Patient details for the brain training, brain validation, and CSF validation HIV env sequence datasets. All annotations are drawn from the original publication, or from the HIV Brain Sequence Database, which drew annotations from the original publication. Blanks indicate data not available. (XLSX) [file pone.0049538.s003.xlsx]

## Sheet: A. Brain Training Dataset
Publication	Patient	Sequence Count	Neurocognitive Diagnosis	Disease Status	ART Treatment	CD4 Count	Viral Load (brain) copies/10e6 cells	Viral Load (plasma) copies/10e6 cells	Viral Load (lymphoid) copies/10e6 cells	Tissue Source	Year of Death
Gatanaga, 1999 [1]	subject 4	6	HAD: severity not specified	AIDS (deceased)	AZT	5
Lamers, 2009 [2]	DY	89	HAD: severe	AIDS (deceased)	yes			7000000		University of California at San Francisco AIDS and Cancer Resource
Lamers, 2009 [2]	GA	52	HAD: severe	AIDS (deceased)	yes	400				University of California at San Francisco AIDS and Cancer Resource
Lamers, 2009 [2]	CX	116	HAD: severity not specified	AIDS (deceased)	unknown					University of California at San Francisco AIDS and Cancer Resource
Li, 1991 [3]	YU	2	HAD: severe	AIDS (deceased)
Liu, 2000 [4]	546	10	HAD: mild	AIDS (deceased)	AZT, indinavir, lamivudine, and abacavir			3500		Multicenter AIDS Cohort Study (MACS)
McCrossan, 2006 [5]	NA159	8	None	pre-symptomatic HIV (deceased)	none	240	16		56	Edinburgh MRC HIV Brain and Tissue Bank	1992
McCrossan, 2006 [5]	NA178	4	None	pre-symptomatic HIV (deceased)	none	342	1		3	Edinburgh MRC HIV Brain and Tissue Bank	1993
McCrossan, 2006 [5]	NA200	7	None	pre-symptomatic HIV (deceased)	none	418	33		29	Edinburgh MRC HIV Brain and Tissue Bank	1994
McCrossan, 2006 [5]	NA218	5	None	pre-symptomatic HIV (deceased)	none	824	21		1050	Edinburgh MRC HIV Brain and Tissue Bank	1994
McCrossan, 2006 [5]	NA225	6	None	pre-symptomatic HIV (deceased)	none	247	1		639	Edinburgh MRC HIV Brain and Tissue Bank	1995
McCrossan, 2006 [5]	NA227	20	None	pre-symptomatic HIV (deceased)	none	245	58		421	Edinburgh MRC HIV Brain and Tissue Bank	1995
McCrossan, 2006 [5]	NA234(1)	9	None	pre-symptomatic HIV (deceased)	none	246	11		726	Edinburgh MRC HIV Brain and Tissue Bank	1995
McCrossan, 2006 [5]	NA237	12	None	pre-symptomatic HIV (deceased)	none	0	4		5244	Edinburgh MRC HIV Brain and Tissue Bank	1995
McCrossan, 2006 [5]	NA240	4	None	pre-symptomatic HIV (deceased)	none	496	2		39	Edinburgh MRC HIV Brain and Tissue Bank	1995
McCrossan, 2006 [5]	NA273	7	None	pre-symptomatic HIV (deceased)	none	257	1		28	Edinburgh MRC HIV Brain and Tissue Bank	1997
McCrossan, 2006 [5]	NA274	16	None	pre-symptomatic HIV (deceased)	none	0	4		1220	Edinburgh MRC HIV Brain and Tissue Bank	1997
McCrossan, 2006 [5]	NA279	4	None	pre-symptomatic HIV (deceased)	none	268	1		101	Edinburgh MRC HIV Brain and Tissue Bank	1997
McCrossan, 2006 [5]	NA285	7	None	pre-symptomatic HIV (deceased)	none	630	2		14	Edinburgh MRC HIV Brain and Tissue Bank	1998
McCrossan, 2006 [5]	NA286	2	None	pre-symptomatic HIV (deceased)	none	167	1		335	Edinburgh MRC HIV Brain and Tissue Bank	1998
McCrossan, 2006 [5]	NA305	5	None	pre-symptomatic HIV (deceased)	none	229	3		9	Edinburgh MRC HIV Brain and Tissue Bank	1999
Mefford, 2008 [6]	MACS1	5	HAD: severe	AIDS (deceased)	none	2	2018		2527	Multicenter AIDS Cohort Study (MACS)	1996
Monken, 1995 [7]	BWB	39	HAD: severity not specified	AIDS (deceased)
Morris, 1999 [8]	NA128	7	None	AIDS (deceased)	AZT, ddC	4				Edinburgh MRC HIV Brain and Tissue Bank	1996
Morris, 1999 [8]	NA173	7	None	AIDS (deceased)	AZT	1				Edinburgh MRC HIV Brain and Tissue Bank	1996
Morris, 1999 [8]	NA234(2)	34	None	AIDS (deceased)	AZT	30				Edinburgh MRC HIV Brain and Tissue Bank	1994
Ohagen, 2003 [9]	A	5	None	AIDS (living)
Ohagen, 2003 [9]	B	6	None	AIDS (living)
Ohagen, 2003 [9]	C	5	None	AIDS (living)
Ohagen, 2003 [9]	D	4	None	AIDS (living)
Peters, 2004 [10]	NA20(2)	3	HAD: mild	AIDS (deceased)	AZT	4				Edinburgh MRC HIV Brain and Tissue Bank	1993
Peters, 2004 [10]	NA353	2	HAD: mild	AIDS (deceased)	AZT	2	200			Edinburgh MRC HIV Brain and Tissue Bank	1992
Peters, 2004 [10]	NA176	2	HAD: severity not specified	AIDS (deceased)	AZT	20				Edinburgh MRC HIV Brain and Tissue Bank	1993
Power, 1994 [11]	patient 19	1	HAD: mild	AIDS (deceased)						Brain Bank at Johns Hopkins University
Power, 1994 [11]	patient 9	1	HAD: mild	AIDS (deceased)						Brain Bank at Johns Hopkins University
Power, 1994 [11]	patient 20	1	HAD: moderate	AIDS (deceased)						Brain Bank at Johns Hopkins University
Power, 1994 [11]	patient 34	1	HAD: moderate	AIDS (deceased)						Brain Bank at Johns Hopkins University
Power, 1994 [11]	patient 12	1	HAD: severe	AIDS (deceased)						Brain Bank at Johns Hopkins University
Power, 1994 [11]	patient 15	1	HAD: severe	AIDS (deceased)						Brain Bank at Johns Hopkins University
Power, 1994 [11]	patient 2	1	HAD: severe	AIDS (deceased)						Brain Bank at Johns Hopkins University
Power, 1994 [11]	patient 26	1	HAD: severe	AIDS (deceased)						Brain Bank at Johns Hopkins University
Power, 1994 [11]	patient 1	1	None	AIDS (deceased)						Brain Bank at Johns Hopkins University
Power, 1994 [11]	patient 10	1	None	AIDS (deceased)						Brain Bank at Johns Hopkins University
Power, 1994 [11]	patient 14	1	None	AIDS (deceased)						Brain Bank at Johns Hopkins University
Power, 1994 [11]	patient 17	1	None	AIDS (deceased)						Brain Bank at Johns Hopkins University
Power, 1994 [11]	patient 36	1	None	AIDS (deceased)						Brain Bank at Johns Hopkins University
Power, 1994 [11]	patient 48	1	None	AIDS (deceased)						Brain Bank at Johns Hopkins University
Power, 1994 [11]	patient 49	1	None	AIDS (deceased)						Brain Bank at Johns Hopkins University
Salemi, 2005 [12]	HADpatient	57	HAD: severe	AIDS (deceased)						University of California at San Francisco AIDS and Cancer Resource
Shah, 2006 [13]	1509	3	HAD: moderate	AIDS (deceased)						National NeuroAIDS Tissue Consortium: National Neurological AIDS Bank (NNAB)
Shah, 2006 [13]	1791	1	HAD: moderate	AIDS (deceased)						National NeuroAIDS Tissue Consortium: National Neurological AIDS Bank (NNAB)
Shah, 2006 [13]	2020	4	HAD: moderate	AIDS (deceased)						National NeuroAIDS Tissue Consortium: National Neurological AIDS Bank (NNAB)
Shah, 2006 [13]	2057	5	HAD: moderate	AIDS (deceased)						National NeuroAIDS Tissue Consortium: National Neurological AIDS Bank (NNAB)
Shah, 2006 [13]	2434	2	HAD: moderate	AIDS (deceased)						National NeuroAIDS Tissue Consortium: National Neurological AIDS Bank (NNAB)
Shah, 2006 [13]	G10	2	HAD: severity not specified	AIDS (deceased)	3TC, ABC, D4T, DDI, EFV, IDV, NFV, ZDV	43		1843		National NeuroAIDS Tissue Consortium: Texas NeuroAIDS Research Center (TNRC)	1999
Shah, 2006 [13]	H11	1	None	AIDS (deceased)		360		433715		National NeuroAIDS Tissue Consortium: Texas NeuroAIDS Research Center (TNRC)	1999
Shapshak, 1999 [14]	144	41	HAD: severity not specified	AIDS (deceased)
Shapshak, 1999 [14]	222	14	HAD: severity not specified	AIDS (deceased)
Smit, 2001 [15]	LD	6	HAD: severe	AIDS (deceased)	AZT, ddI	40				Coroners Court, Glebe and St. Vincent's Hospital, Sidney, Australia	1994
Smit, 2001 [15]	ND	5	None	AIDS (deceased)	AZT, ddI					Coroners Court, Glebe and St. Vincent's Hospital, Sidney, Australia	1995
Thomas, 2007 [16]	MACS2	8	HAD: severity not specified	AIDS (deceased)	AZT	52	1234	194190	5562	Multicenter AIDS Cohort Study (MACS)	1993
Thomas, 2007 [16]	MACS3	8	HAD: severity not specified	AIDS (deceased)	none	95	658	50343	100841	Multicenter AIDS Cohort Study (MACS)	1994
Thomas, 2007 [16]	NA21_UK1	32	HAD: severity not specified	AIDS (deceased)	AZT, ddC	87	48173		1444	Edinburgh MRC HIV Brain and Tissue Bank	1997
Thomas, 2007 [16]	UK7	8	HAD: severity not specified	AIDS (deceased)	AZT (1yr)	90	27826		301	Edinburgh MRC HIV Brain and Tissue Bank
unpublished [17]	UK6	5	HAD: severity not specified	AIDS (deceased)	none current (prior AZT and DDI)	54	830		2909	Edinburgh MRC HIV Brain and Tissue Bank
unpublished [17]	MACS13	5	None	AIDS (deceased)	lamivudine, Saquinavir, Nevirapine, Ritonavir (boosted)	331	2748	90		Multicenter AIDS Cohort Study (MACS)	1998
unpublished [17]	MACS15	5	None	AIDS (deceased)	D4T,lamivudine, nevirapine	164	3318	20545		Multicenter AIDS Cohort Study (MACS)	2000
unpublished [17]	MACS8	4	None	AIDS (deceased)		449	6961	2147		Multicenter AIDS Cohort Study (MACS)	1997
Wang, 2001 [18]	NA118_p5	14	HAD: severity not specified	AIDS (deceased)	AZT	56				Edinburgh MRC HIV Brain and Tissue Bank	1992
Wang, 2001 [18]	NA246_p4	12	HAD: severity not specified	AIDS (deceased)	AZT, ddI	8				Edinburgh MRC HIV Brain and Tissue Bank	1991
Wang, 2001 [18]	NA284	10	HAD: severity not specified	AIDS (deceased)	AZT	8				Edinburgh MRC HIV Brain and Tissue Bank	1993
Wang, 2001 [18]	NA369	11	HAD: severity not specified	AIDS (deceased)		23				Edinburgh MRC HIV Brain and Tissue Bank
Wang, 2001 [18]	NA38	16	HAD: severity not specified	AIDS (deceased)	D4T	3				Edinburgh MRC HIV Brain and Tissue Bank	1994
Wang, 2001 [18]	NA446	11	HAD: severity not specified	AIDS (deceased)	AZT, ddI	137				Edinburgh MRC HIV Brain and Tissue Bank	1996
Wang, 2001 [18]	NA116	13	None	AIDS (deceased)		4				Edinburgh MRC HIV Brain and Tissue Bank	1994
Wang, 2001 [18]	NA20(1)	10	None	AIDS (deceased)	D4T	8				Edinburgh MRC HIV Brain and Tissue Bank	1997
Wang, 2001 [18]	NA25_UK2	10	None	AIDS (deceased)	none	297				Edinburgh MRC HIV Brain and Tissue Bank	1998
Wang, 2001 [18]	NA420_p6	12	None	AIDS (deceased)	ddI, AZT	7				Edinburgh MRC HIV Brain and Tissue Bank	1991

## Sheet: B. Brain Test Dataset
Publication	Patient	Sequence Count	Neurocognitive Diagnosis	ART Treatment	CD4 Count	Viral Load	Year of Death
Gonzalez-Perez, 2012 [1]	6568	6	HAD	3TC, ABC, D4T, DDC, DDI, EFV, IDV, NFV, NVP, ZDV	77	>750000	2001
Gonzalez-Perez, 2012 [1]	7766	25	HAD	3TC, ABC, EFV, D4T, DDI, IDV, NFV, ZDV	43	1843	1999
Gonzalez-Perez, 2012 [1]	CA110	16	HAD	none	21	198957	1999
Brown, 2011 [2]	E21	17	HAD	AZT	120		1991
Power, 1994 [3]	59	2	HAD
Power, 1994 [3]	60	2	HAD
Power, 1994 [3]	62	2	HAD
Power, 1994 [3]	61	2	HAD
Power, 1994 [3]	47	2	HAD
Power, 1994 [3]	55	1	HAD
1. Gonzalez-Perez MP, O'Connell OJ, Lin R, Sullivan WM, Bell J, et al. (2012) Independent evolution of macrophage-tropism and increased charge between HIV-1 R5 envelopes present in brain and immune tissue. Retrovirology 9: 20. doi:10.1186/1742-4690-9-20.
2. Brown RJP, Peters PJ, Caron C, Gonzalez-Perez MP, Stones L, et al. (2011) Intercompartmental recombination of HIV-1 contributes to env intrahost diversity and modulates viral tropism and sensitivity to entry inhibitors. J Virol 85: 6024–6037. doi:10.1128/JVI.00131-11.
3. Power C, McArthur JC, Johnson RT, Griffin DE, Glass JD, et al. (1994) Demented and nondemented patients with AIDS differ in brain-derived human immunodeficiency virus type 1 envelope sequences. J Virol 68: 4643–4649.

## Sheet: C. CSF Dataset
Publication	Patient	Neurocognitive Diagnosis	Sequence Count	Art Treatment	CD4 count	Nadir CD4 Count	Viral Load (CSF) log10 copies/mL	Viral Load (plasma) log10 copies/mL
Kuiken, 1995 [19]	Kuiken2009_01	HAD	8
Kuiken, 1995 [19]	Kuiken2009_03	HAD	8
Kuiken, 1995 [19]	Kuiken2009_05	HAD	10
Kuiken, 1995 [19]	Kuiken2009_11	None	8
Kuiken, 1995 [19]	Kuiken2009_12	None	8
Kuiken, 1995 [19]	Kuiken2009_13	None	8
Kuiken, 1995 [19]	Kuiken2009_15	None	8
Kuiken, 1995 [19]	Kuiken2009_17	None	8
Kuiken, 1995 [19]	Kuiken2009_19	None	8
Pillai, 2006 [20]	Pillai2006_PatB	HAD	15	yes	219		5.2	5.5
Pillai, 2006 [20]	Pillai2006_PatH	HAD	10	yes	267		4.3	4.9
Pillai, 2006 [20]	Pillai2006_PatJ	HAD	13	no	153		6.2	5.2
Pillai, 2006 [20]	Pillai2006_PatL	HAD	12	yes	32		3.2	6
Pillai, 2006 [20]	Pillai2006_PatM	HAD	14	yes	91		3.8	5.2
Pillai, 2006 [20]	Pillai2006_PatO	HAD	14	no	43		3.3	5.6
Pillai, 2006 [20]	Pillai2006_PatP	HAD	8	yes	60		3.2	5.9
Pillai, 2006 [20]	Pillai2006_PatQ	HAD	15	yes	68		3.5	5.1
Pillai, 2006 [20]	Pillai2006_PatR	HAD	5	yes	16		2.9	5.1
Pillai, 2006 [20]	Pillai2006_PatS	HAD	13	yes	32		3.2	6
Pillai, 2006 [20]	Pillai2006_PatN	None	14	yes	145		4.6	4.5
Schnell, 2011 [21]	Schnell2011_4013	HAD	26	yes	148		4.75	4.62
Schnell, 2011 [21]	Schnell2011_4033	HAD	25	yes	173		5.23	4.83
Schnell, 2011 [21]	Schnell2011_4059	HAD	23	yes	53		5.08	5.31
Schnell, 2011 [21]	Schnell2011_5002	HAD	22	yes	59		5.32	4.24
Schnell, 2011 [21]	Schnell2011_5003	HAD	18	yes	234		4.33	3.31
Schnell, 2011 [21]	Schnell2011_4021	None	16	yes	215		4.02	4.97
Smith, 2009 [22]	Smith2009_686	None	11	yes	200		2.5	4.6
Soulie, 2009 [23]	Soulie2009_01	HAD	1	yes	137	137	4.4	3.2
Soulie, 2009 [23]	Soulie2009_02	HAD	1	yes	190	190	3.3	2.6
Soulie, 2009 [23]	Soulie2009_03	HAD	1	yes	38	12	5.4	4.2
Soulie, 2009 [23]	Soulie2009_06	HAD	1	yes	273	45	3.7	2.8
Soulie, 2009 [23]	Soulie2009_08	HAD	1	no	592	249	4.1	5.3
Soulie, 2009 [23]	Soulie2009_14	HAD	1	yes	432	173	2.9	2.7
Soulie, 2009 [23]	Soulie2009_17	HAD	1	yes	390	67	3.3	5.9
Soulie, 2009 [23]	Soulie2009_18	HAD	1	yes	121	4	4.8	3.1
Soulie, 2009 [23]	Soulie2009_09	None	1	yes	512	167	3	3.9
Soulie, 2009 [23]	Soulie2009_20	None	1	no	13	3	3.2	3.8
Spudich, 2005 [24]	Spudich2005_7047	None	10	no	228		4.23	4.79
Spudich, 2005 [24]	Spudich2005_7120	None	11	yes	102		4.1	4
Xin, 1995 [25]	Xin1995_141	HAD	10
Xin, 1995 [25]	Xin1995_149	None	4

## Sheet: References
1	Gatanaga H, Oka S, Ida S, Wakabayashi T, Shioda T, et al. (1999) Active HIV-1 redistribution and replication in the brain with HIV encephalitis. Arch Virol 144: 29–43.
2	Lamers SL, Salemi M, Galligan DC, de Oliveira T, Fogel GB, et al. (2009) Extensive HIV-1 intra-host recombination is common in tissues with abnormal histopathology. PLoS ONE 4: e5065. doi:10.1371/journal.pone.0005065.
3	Li Y, Kappes JC, Conway JA, Price RW, Shaw GM, et al. (1991) Molecular characterization of human immunodeficiency virus type 1 cloned directly from uncultured human brain tissue: identification of replication-competent and -defective viral genomes. J Virol 65: 3973–3985.
4	Liu Y, Tang XP, McArthur JC, Scott J, Gartner S (2000) Analysis of human immunodeficiency virus type 1 gp160 sequences from a patient with HIV dementia: evidence for monocyte trafficking into brain. J Neurovirol 6 Suppl 1: S70–S81.
5	McCrossan M, Marsden M, Carnie FW, Minnis S, Hansoti B, et al. (2006) An immune control model for viral replication in the CNS during presymptomatic HIV infection. Brain 129: 503–516. doi:10.1093/brain/awh695.
6	Mefford ME, Gorry PR, Kunstman K, Wolinsky SM, Gabuzda D (2008) Bioinformatic prediction programs underestimate the frequency of CXCR4 usage by R5X4 HIV type 1 in brain and other tissues. AIDS Res Hum Retroviruses 24: 1215–1220. doi:10.1089/aid.2008.0009.
7	Monken CE, Wu B, Srinivasan A (1995) High resolution analysis of HIV-1 quasispecies in the brain. AIDS 9: 345–349.
8	Morris A, Marsden M, Halcrow K, Hughes ES, Brettle RP, et al. (1999) Mosaic structure of the human immunodeficiency virus type 1 genome infecting lymphoid cells and the brain: evidence for frequent in vivo recombination events in the evolution of regional populations. J Virol 73: 8720–8731.
9	Ohagen A, Devitt A, Kunstman KJ, Gorry PR, Rose PP, et al. (2003) Genetic and functional analysis of full-length human immunodeficiency virus type 1 env genes derived from brain and blood of patients with AIDS. J Virol 77: 12336–12345.
10	Peters PJ, Bhattacharya J, Hibbitts S, Dittmar MT, Simmons G, et al. (2004) Biological analysis of human immunodeficiency virus type 1 R5 envelopes amplified from brain and lymph node tissues of AIDS patients with neuropathology reveals two distinct tropism phenotypes and identifies envelopes in the brain that confer an enhanced tropism and fusigenicity for macrophages. J Virol 78: 6915–6926. doi…
11	Power C, McArthur JC, Johnson RT, Griffin DE, Glass JD, et al. (1994) Demented and nondemented patients with AIDS differ in brain-derived human immunodeficiency virus type 1 envelope sequences. J Virol 68: 4643–4649.
12	Salemi M, Lamers SL, Yu S, de Oliveira T, Fitch WM, et al. (2005) Phylodynamic analysis of human immunodeficiency virus type 1 in distinct brain compartments provides a model for the neuropathogenesis of AIDS. J Virol 79: 11343–11352. doi:10.1128/JVI.79.17.11343-11352.2005.
13	Shah M, Smit TK, Morgello S, Tourtellotte W, Gelman B, et al. (2006) Env gp120 sequence analysis of HIV type 1 strains from diverse areas of the brain shows preponderance of CCR5 usage. AIDS Res Hum Retroviruses 22: 177–181. doi:10.1089/aid.2006.22.177.
14	Shapshak P, Segal DM, Crandall KA, Fujimura RK, Zhang BT, et al. (1999) Independent evolution of HIV type 1 in different brain regions. AIDS Res Hum Retroviruses 15: 811–820. doi:10.1089/088922299310719.
15	Smit TK, Wang B, Ng T, Osborne R, Brew B, et al. (2001) Varied tropism of HIV-1 isolates derived from different regions of adult brain cortex discriminate between patients with and without AIDS dementia complex (ADC): evidence for neurotropic HIV variants. Virology 279: 509–526. doi:10.1006/viro.2000.0681.
16	Thomas ER, Dunfee RL, Stanton J, Bogdan D, Taylor J, et al. (2007) Macrophage entry mediated by HIV Envs from brain and lymphoid tissues is determined by the capacity to use low CD4 levels and overall efficiency of fusion. Virology 360: 105–119. doi:10.1016/j.virol.2006.09.036.
17	Mefford ME, Kunstman K, Wolinksy SM, Gabuzda D (submitted) Genetic Determinants in the HIV gp120 Bridging Sheet Allow Macrophage-Tropic Strains to Overcome the Entry Restriction Imposed by Low CD4 Through Enhanced Interactions with CCR5 by enhancing Env interactions with CCR5.
18	Wang TH, Donaldson YK, Brettle RP, Bell JE, Simmonds P (2001) Identification of shared populations of human immunodeficiency virus type 1 infecting microglia and tissue macrophages outside the central nervous system. J Virol 75: 11686–11699. doi:10.1128/JVI.75.23.11686-11699.2001.
19	Kuiken CL, Goudsmit J, Weiller GF, Armstrong JS, Hartman S, et al. (1995) Differences in human immunodeficiency virus type 1 V3 sequences from patients with and without AIDS dementia complex. J Gen Virol 76 ( Pt 1): 175–180.
20	Pillai SK, Pond SLK, Liu Y, Good BM, Strain MC, et al. (2006) Genetic attributes of cerebrospinal fluid-derived HIV-1 env. Brain 129: 1872–1883. doi:10.1093/brain/awl136.
21	Schnell G, Joseph S, Spudich S, Price RW, Swanstrom R (2011) HIV-1 replication in the central nervous system occurs in two distinct cell types. PLoS Pathog 7: e1002286. doi:10.1371/journal.ppat.1002286.
22	Smith DM, Zárate S, Shao H, Pillai SK, Letendre SL, et al. (2009) Pleocytosis is associated with disruption of HIV compartmentalization between blood and cerebral spinal fluid viral populations. Virology 385: 204–208. doi:10.1016/j.virol.2008.11.010.
23	Soulié C, Tubiana R, Simon A, Lambert-Niclot S, Malet I, et al. (2009) Presence of HIV-1 R5 viruses in cerebrospinal fluid even in patients harboring R5X4/X4 viruses in plasma. J Acquir Immune Defic Syndr 51: 60–64. doi:10.1097/QAI.0b013e31819fb903.
24	Spudich SS, Huang W, Nilsson AC, Petropoulos CJ, Liegler TJ, et al. (2005) HIV-1 chemokine coreceptor utilization in paired cerebrospinal fluid and plasma samples: a survey of subjects with viremia. J Infect Dis 191: 890–898. doi:10.1086/428095.
25	Xin KQ, Shapshak P, Kawamoto S, Nagano I, McCoy CB, et al. (1995) Highly divergent env sequences of HIV-1 B subtype with two novel V3 loop motifs detected in an AIDS patient in Miami, Florida. AIDS Res Hum Retroviruses 11: 1139–1141.
